# Supplementary material for: Reduced Left Ventricular Ejection Fraction as a Marker of Vulnerability to Healthcare-Associated Infections in Coronary Care Unit Patients: A Single-Centre Cohort Study
Source: J Clin Med. 2026 Feb 27;15(5):1789. doi: 10.3390/jcm15051789 (PMC12986494; doi:10.3390/jcm15051789)
Supplement: Supplementary file 1 [file jcm-15-01789-s001.zip]

Archive with 1 entries (1 files):
- jcm-4143573-supplementary.pdf
